# Supplementary material for: Causal association of physical activity with low back pain, intervertebral disc degeneration and sciatica: a two-sample mendelian randomization analysis study
Source: Front Cell Dev Biol. 2023 Nov 9;11:1260001. doi: 10.3389/fcell.2023.1260001 (PMC10665496; doi:10.3389/fcell.2023.1260001)
Supplement: Supplementary file 3 [file Table2.XLSX]

## Sheet: outcome IDD
exposure：accelerometer-based PA (average acceleration)
	SNP	effect_allele.exposure	other_allele.exposure	beta.exposure	eaf.exposure	se.exposure	pval.exposure	r2	F_Value
1	rs10880697	G	C	-0.203656	0.661029	0.0384901	1.2e-07	0.0185869	27.996
2	rs11865683	C	G	-0.183413	0.528143	0.0363065	4.4e-07	0.0167669	25.5206
3	rs12045968	T	G	-0.238838	0.782931	0.0438538	5.1e-08	0.0193891	29.6615
4	rs12522261	G	A	0.210522	0.656527	0.0383038	3.9e-08	0.019988	30.2073
5	rs1268539	C	A	-0.188939	0.581271	0.036749	2.7e-07	0.0173774	26.4333
6	rs148193266	A	C	-0.510362	0.957332	0.0921544	3.1e-08	0.021279	30.6708
7	rs1668835	T	A	-0.197904	0.688279	0.0392995	4.8e-07	0.0168062	25.3592
8	rs4779063	A	G	-0.220226	0.223066	0.0435771	4.3e-07	0.0168107	25.54
9	rs78982639	G	A	0.882362	0.988586	0.171772	2.8e-07	0.0175702	26.3869
10	rs791273	A	G	-0.222009	0.74809	0.0418383	1.1e-07	0.0185768	28.1574
11	rs9938281	A	G	-0.192378	0.474036	0.036584	1.5e-07	0.0184547	27.6521
exposure：accelerometer-based PA (acceleration fraction >425 mg)
	SNP	effect_allele.exposure	other_allele.exposure	beta.exposure	eaf.exposure	se.exposure	pval.exposure	r2	F_Value
1	rs1668835	T	A	-0.022767	0.688312	0.00444924	3.1e-07	0.000222406	26.1842
2	rs1856329	A	C	0.0274051	0.800668	0.00512717	9e-08	0.00023973	28.5698
3	rs4754194	C	T	-0.0253582	0.772976	0.0049128	2.4e-07	0.000225686	26.6427
4	rs72633364	G	A	-0.0233904	0.711479	0.00461976	4.1e-07	0.000224618	25.6352
exposure：self-reported moderate-to-vigorous PA
	SNP	effect_allele.exposure	other_allele.exposure	beta.exposure	eaf.exposure	se.exposure	pval.exposure	r2	F_Value
1	rs10145335	G	A	-0.0141221	0.749389	0.00254139	2.7e-08	7.49093e-05	30.8785
2	rs1043595	G	A	0.014411	0.717135	0.00245416	4.3e-09	8.42555e-05	34.4812
3	rs1186721	G	A	-0.01299	0.684156	0.00237226	4.4e-08	7.29249e-05	29.9843
4	rs12912808	C	T	0.017546	0.851393	0.00310889	1.7e-08	7.79033e-05	31.8526
5	rs1921981	G	A	0.013037	0.674353	0.00237139	3.8e-08	7.46483e-05	30.2238
6	rs1972763	C	T	0.0128383	0.342372	0.00232366	3.3e-08	7.42204e-05	30.526
7	rs1974771	G	A	-0.0213389	0.900025	0.00367836	6.6e-09	8.19445e-05	33.6539
8	rs2114286	A	G	-0.0122453	0.465757	0.00221725	3.3e-08	7.4622e-05	30.5007
9	rs2942127	G	A	0.016037	0.175356	0.00290278	3.3e-08	7.43812e-05	30.5224
10	rs2988004	T	G	-0.0131708	0.557755	0.00223979	4.1e-09	8.55777e-05	34.5788
11	rs35400317	C	T	0.0198558	0.891743	0.00354813	2.2e-08	7.61203e-05	31.3167
12	rs7326482	G	T	-0.0129605	0.384837	0.00229416	1.6e-08	7.95317e-05	31.9151
13	rs77742115	T	C	-0.018348	0.861681	0.00319777	9.6e-09	8.02483e-05	32.9218
14	rs7804463	T	C	0.0150095	0.529576	0.00221333	1.2e-11	0.000112248	45.9875
15	rs877483	T	C	0.0122277	0.433185	0.00222756	4e-08	7.34234e-05	30.1322
16	rs921915	T	C	-0.0138882	0.412095	0.00224013	5.7e-10	9.34601e-05	38.4366
exposure：self-reported vigorous PA
	SNP	effect_allele.exposure	other_allele.exposure	beta.exposure	eaf.exposure	se.exposure	pval.exposure	r2	F_Value
1	rs13243553	G	A	0.00874851	0.607979	0.00134959	9e-11	3.64835e-05	42.0208
2	rs328902	C	T	-0.00878858	0.685492	0.0014168	5.5e-10	3.33044e-05	38.4787
3	rs3781411	C	T	0.0125792	0.876382	0.00199721	3e-10	3.42856e-05	39.6697
4	rs6667222	A	C	0.00873051	0.748143	0.00151739	8.7e-09	2.87242e-05	33.1043

## Sheet: outcome LBP
exposure：accelerometer-based PA (average acceleration)
	SNP	effect_allele.exposure	other_allele.exposure	beta.exposure	eaf.exposure	se.exposure	pval.exposure	r2	F_Value
1	rs10880697	G	C	-0.203656	0.661029	0.0384901	1.2e-07	0.0185869	27.996
2	rs11865683	C	G	-0.183413	0.528143	0.0363065	4.4e-07	0.0167669	25.5206
3	rs12045968	T	G	-0.238838	0.782931	0.0438538	5.1e-08	0.0193891	29.6615
4	rs12522261	G	A	0.210522	0.656527	0.0383038	3.9e-08	0.019988	30.2073
5	rs1268539	C	A	-0.188939	0.581271	0.036749	2.7e-07	0.0173774	26.4333
6	rs148193266	A	C	-0.510362	0.957332	0.0921544	3.1e-08	0.021279	30.6708
7	rs1668835	T	A	-0.197904	0.688279	0.0392995	4.8e-07	0.0168062	25.3592
8	rs4779063	A	G	-0.220226	0.223066	0.0435771	4.3e-07	0.0168107	25.54
9	rs78982639	G	A	0.882362	0.988586	0.171772	2.8e-07	0.0175702	26.3869
10	rs791273	A	G	-0.222009	0.74809	0.0418383	1.1e-07	0.0185768	28.1574
11	rs9938281	A	G	-0.192378	0.474036	0.036584	1.5e-07	0.0184547	27.6521
exposure：accelerometer-based PA (acceleration fraction >425 mg)
	SNP	effect_allele.exposure	other_allele.exposure	beta.exposure	eaf.exposure	se.exposure	pval.exposure	r2	F_Value
1	rs1668835	T	A	-0.022767	0.688312	0.00444924	3.1e-07	0.000222406	26.1842
2	rs1856329	A	C	0.0274051	0.800668	0.00512717	9e-08	0.00023973	28.5698
3	rs4754194	C	T	-0.0253582	0.772976	0.0049128	2.4e-07	0.000225686	26.6427
4	rs72633364	G	A	-0.0233904	0.711479	0.00461976	4.1e-07	0.000224618	25.6352
exposure：self-reported moderate-to-vigorous PA
	SNP	effect_allele.exposure	other_allele.exposure	beta.exposure	eaf.exposure	se.exposure	pval.exposure	r2	F_Value
1	rs10145335	G	A	-0.0141221	0.749389	0.00254139	2.7e-08	7.49093e-05	30.8785
2	rs1043595	G	A	0.014411	0.717135	0.00245416	4.3e-09	8.42555e-05	34.4812
3	rs1186721	G	A	-0.01299	0.684156	0.00237226	4.4e-08	7.29249e-05	29.9843
4	rs12912808	C	T	0.017546	0.851393	0.00310889	1.7e-08	7.79033e-05	31.8526
5	rs1921981	G	A	0.013037	0.674353	0.00237139	3.8e-08	7.46483e-05	30.2238
6	rs1972763	C	T	0.0128383	0.342372	0.00232366	3.3e-08	7.42204e-05	30.526
7	rs1974771	G	A	-0.0213389	0.900025	0.00367836	6.6e-09	8.19445e-05	33.6539
8	rs2114286	A	G	-0.0122453	0.465757	0.00221725	3.3e-08	7.4622e-05	30.5007
9	rs2942127	G	A	0.016037	0.175356	0.00290278	3.3e-08	7.43812e-05	30.5224
10	rs2988004	T	G	-0.0131708	0.557755	0.00223979	4.1e-09	8.55777e-05	34.5788
11	rs35400317	C	T	0.0198558	0.891743	0.00354813	2.2e-08	7.61203e-05	31.3167
12	rs429358	T	C	-0.0219822	0.845828	0.00305356	6.1e-13	0.000126026	51.8238
13	rs7326482	G	T	-0.0129605	0.384837	0.00229416	1.6e-08	7.95317e-05	31.9151
14	rs77742115	T	C	-0.018348	0.861681	0.00319777	9.6e-09	8.02483e-05	32.9218
15	rs7804463	T	C	0.0150095	0.529576	0.00221333	1.2e-11	0.000112248	45.9875
16	rs877483	T	C	0.0122277	0.433185	0.00222756	4e-08	7.34234e-05	30.1322
17	rs921915	T	C	-0.0138882	0.412095	0.00224013	5.7e-10	9.34601e-05	38.4366
exposure：self-reported vigorous PA
	SNP	effect_allele.exposure	other_allele.exposure	beta.exposure	eaf.exposure	se.exposure	pval.exposure	r2	F_Value
1	rs13243553	G	A	0.00874851	0.607979	0.00134959	9e-11	3.64835e-05	42.0208
2	rs328902	C	T	-0.00878858	0.685492	0.0014168	5.5e-10	3.33044e-05	38.4787
3	rs3781411	C	T	0.0125792	0.876382	0.00199721	3e-10	3.42856e-05	39.6697
4	rs6667222	A	C	0.00873051	0.748143	0.00151739	8.7e-09	2.87242e-05	33.1043

## Sheet: outcome Sciatica
exposure：accelerometer-based PA (average acceleration)
	SNP	effect_allele.exposure	other_allele.exposure	beta.exposure	eaf.exposure	se.exposure	pval.exposure	r2	F_Value
1	rs10880697	G	C	-0.203656	0.661029	0.0384901	1.2e-07	0.0185869	27.996
2	rs11865683	C	G	-0.183413	0.528143	0.0363065	4.4e-07	0.0167669	25.5206
3	rs12045968	T	G	-0.238838	0.782931	0.0438538	5.1e-08	0.0193891	29.6615
4	rs12522261	G	A	0.210522	0.656527	0.0383038	3.9e-08	0.019988	30.2073
5	rs1268539	C	A	-0.188939	0.581271	0.036749	2.7e-07	0.0173774	26.4333
6	rs148193266	A	C	-0.510362	0.957332	0.0921544	3.1e-08	0.021279	30.6708
7	rs1668835	T	A	-0.197904	0.688279	0.0392995	4.8e-07	0.0168062	25.3592
8	rs4779063	A	G	-0.220226	0.223066	0.0435771	4.3e-07	0.0168107	25.54
9	rs78982639	G	A	0.882362	0.988586	0.171772	2.8e-07	0.0175702	26.3869
10	rs791273	A	G	-0.222009	0.74809	0.0418383	1.1e-07	0.0185768	28.1574
11	rs9938281	A	G	-0.192378	0.474036	0.036584	1.5e-07	0.0184547	27.6521
exposure：accelerometer-based PA (acceleration fraction >425 mg)
	SNP	effect_allele.exposure	other_allele.exposure	beta.exposure	eaf.exposure	se.exposure	pval.exposure	r2	F_Value
1	rs1668835	T	A	-0.022767	0.688312	0.00444924	3.1e-07	0.000222406	26.1842
2	rs1856329	A	C	0.0274051	0.800668	0.00512717	9e-08	0.00023973	28.5698
3	rs4754194	C	T	-0.0253582	0.772976	0.0049128	2.4e-07	0.000225686	26.6427
4	rs72633364	G	A	-0.0233904	0.711479	0.00461976	4.1e-07	0.000224618	25.6352
exposure：self-reported moderate-to-vigorous PA
	SNP	effect_allele.exposure	other_allele.exposure	beta.exposure	eaf.exposure	se.exposure	pval.exposure	r2	F_Value
1	rs10145335	G	A	-0.0141221	0.749389	0.00254139	2.7e-08	7.49093e-05	30.8785
2	rs1043595	G	A	0.014411	0.717135	0.00245416	4.3e-09	8.42555e-05	34.4812
3	rs1186721	G	A	-0.01299	0.684156	0.00237226	4.4e-08	7.29249e-05	29.9843
4	rs12912808	C	T	0.017546	0.851393	0.00310889	1.7e-08	7.79033e-05	31.8526
5	rs1921981	G	A	0.013037	0.674353	0.00237139	3.8e-08	7.46483e-05	30.2238
6	rs1972763	C	T	0.0128383	0.342372	0.00232366	3.3e-08	7.42204e-05	30.526
7	rs1974771	G	A	-0.0213389	0.900025	0.00367836	6.6e-09	8.19445e-05	33.6539
8	rs2114286	A	G	-0.0122453	0.465757	0.00221725	3.3e-08	7.4622e-05	30.5007
9	rs2942127	G	A	0.016037	0.175356	0.00290278	3.3e-08	7.43812e-05	30.5224
10	rs2988004	T	G	-0.0131708	0.557755	0.00223979	4.1e-09	8.55777e-05	34.5788
11	rs35400317	C	T	0.0198558	0.891743	0.00354813	2.2e-08	7.61203e-05	31.3167
12	rs429358	T	C	-0.0219822	0.845828	0.00305356	6.1e-13	0.000126026	51.8238
13	rs7326482	G	T	-0.0129605	0.384837	0.00229416	1.6e-08	7.95317e-05	31.9151
14	rs77742115	T	C	-0.018348	0.861681	0.00319777	9.6e-09	8.02483e-05	32.9218
15	rs877483	T	C	0.0122277	0.433185	0.00222756	4e-08	7.34234e-05	30.1322
16	rs921915	T	C	-0.0138882	0.412095	0.00224013	5.7e-10	9.34601e-05	38.4366
exposure：self-reported vigorous PA
	SNP	effect_allele.exposure	other_allele.exposure	beta.exposure	eaf.exposure	se.exposure	pval.exposure	r2	F_Value
1	rs13243553	G	A	0.00874851	0.607979	0.00134959	9e-11	3.64835e-05	42.0208
2	rs328902	C	T	-0.00878858	0.685492	0.0014168	5.5e-10	3.33044e-05	38.4787
3	rs3781411	C	T	0.0125792	0.876382	0.00199721	3e-10	3.42856e-05	39.6697
4	rs6667222	A	C	0.00873051	0.748143	0.00151739	8.7e-09	2.87242e-05	33.1043
